# Supplementary material for: Restoration of Genuine Sensation and Proprioception of Individual Fingers Following Transradial Amputation with Targeted Sensory Reinnervation as a Mechanoneural Interface
Source: J Clin Med. 2025 Jan 10;14(2):417. doi: 10.3390/jcm14020417 (PMC11765609; doi:10.3390/jcm14020417)
Supplement: Supplementary file 1 [file jcm-14-00417-s001.zip]

Archive with 1 entries (1 files):
- jcm-3394021-supplementary.mp4
